# Supplementary material for: Optimal site of pacemaker lead implantation for persistent atrial standstill guided by electroanatomical mapping following a cox-maze procedure: a case report
Source: Eur Heart J Case Rep. 2024 Dec 2;8(12):ytae647. doi: 10.1093/ehjcr/ytae647 (PMC11647587; doi:10.1093/ehjcr/ytae647)
Supplement: ytae647_Supplementary_Data [file ytae647_supplementary_data.zip]

Archive with 1 entries (1 files):
- supplemental data.pptx
